# Supplementary material for: Contrasting Responses of Oceanic and Coastal Synechococcus to Iron Limitation and Warming Interactions
Source: Environ Microbiol Rep. 2025 Jul 18;17(4):e70158. doi: 10.1111/1758-2229.70158 (PMC12274634; doi:10.1111/1758-2229.70158)
Supplement: Supplementary file 2 — Data S2. Supporting Information. [file EMI4-17-e70158-s003.csv]

Test details	Mean 1	Mean 2	(Mean2-Mean1)/Mean1	Mean Diff.	SE of diff.		Test details	Mean 1	Mean 2	(Mean2-Mean1)/Mean2			Mean Diff.	SE of diff.
2way ANOVA of POC_YX							2way ANOVA of PON_XM
24:LFe vs. 24:HFe	0.09592	0.3142	2.275646372	-0.2183	0.01185		24:LFe vs. 24:HFe	0.08745	0.2764	0.683610709			-0.189	0.01885
24:LFe vs. 27:LFe	0.09592	0.1722	0.795246038	-0.07623	0.01185		24:LFe vs. 27:LFe	0.08745	0.09982	0.123923062			-0.01237	0.01885
24:LFe vs. 27:HFe	0.09592	0.3263	2.401793161	-0.2304	0.01185		24:LFe vs. 27:HFe	0.08745	0.329	0.734194529			-0.2416	0.01885
24:HFe vs. 27:LFe	0.3142	0.1722	-0.451941439	0.1421	0.01185		24:HFe vs. 27:LFe	0.2764	0.09982	-1.768984172			0.1766	0.01885
24:HFe vs. 27:HFe	0.3142	0.3263	0.038510503	-0.0121	0.01185		24:HFe vs. 27:HFe	0.2764	0.329	0.159878419			-0.0526	0.01885
27:LFe vs. 27:HFe	0.1722	0.3263	0.894889663	-0.1542	0.01185		27:LFe vs. 27:HFe	0.09982	0.329	0.696595745			-0.2292	0.01885
Test details	Mean 1	Mean 2	(Mean2-Mean1)/Mean2	Mean Diff.	SE of diff.		Test details	Mean 1	Mean 2	(Mean2-Mean1)/Mean2	Mean1_XM/Mean1_YX	Mean2_XM/Mean2_YX	Mean Diff.	SE of diff.
2way ANOVA of Fe/P_YX							2way ANOVA of Fe/P_XM
24:LFe vs. 24:HFe	1.987	4.999	0.602520504	-3.012	0.3421		24:LFe vs. 24:HFe	7.358	14.48	0.491850829	3.703069955	2.896579316	-7.12	1.051
24:LFe vs. 27:LFe	1.987	2.671	0.256083864	-0.6836	0.3421		24:LFe vs. 27:LFe	7.358	9.004	0.182707641	3.703069955	3.371022089	-1.646	1.051
24:LFe vs. 27:HFe	1.987	6.235	0.681315156	-4.248	0.3421		24:LFe vs. 27:HFe	7.358	20.17	0.635200793	3.703069955	3.234963913	-12.81	1.151
24:HFe vs. 27:LFe	4.999	2.671	-0.871583677	2.329	0.3421		24:HFe vs. 27:LFe	14.48	9.004	-0.608174145	2.896579316	3.371022089	5.473	0.94
24:HFe vs. 27:HFe	4.999	6.235	0.198235766	-1.236	0.3421		24:HFe vs. 27:HFe	14.48	20.17	0.272102132	2.896579316	3.234963913	-5.695	1.051
27:LFe vs. 27:HFe	2.671	6.235	0.571611868	-3.565	0.3421		27:LFe vs. 27:HFe	9.004	20.17	0.553594447	3.371022089	3.234963913	-11.17	1.051
Test details	Mean 1	Mean 2	(Mean2-Mean1)/Mean2	Mean Diff.	SE of diff.		Test details	Mean 1	Mean 2	(Mean2-Mean1)/Mean2			Mean Diff.	SE of diff.
2way ANOVA of CF_YX							2way ANOVA of CF_XM
24:LFe vs. 24:HFe	0.01693	0.04426	0.617487573	-0.02733	0.003885		24:LFe vs. 24:HFe	0.03708	0.06414	0.421889616			-0.02706	0.002271
24:LFe vs. 27:LFe	0.01693	0.02003	0.154767848	-0.003103	0.003885		24:LFe vs. 27:LFe	0.03708	0.03378	-0.097690941			0.003299	0.002271
24:LFe vs. 27:HFe	0.01693	0.06184	0.726227978	-0.04492	0.003885		24:LFe vs. 27:HFe	0.03708	0.06529	0.432072293			-0.02721	0.002271
24:HFe vs. 27:LFe	0.04426	0.02003	-1.209685472	0.02423	0.003885		24:HFe vs. 27:LFe	0.06414	0.03378	-0.898756661			0.03036	0.002271
24:HFe vs. 27:HFe	0.04426	0.06184	0.274272018	-0.01759	0.003885		24:HFe vs. 27:HFe	0.06414	0.06529	0.017613723			-0.001147	0.002271
27:LFe vs. 27:HFe	0.02003	0.06184	0.676099612	-0.04182	0.003885		27:LFe vs. 27:HFe	0.03378	0.06529	0.482616021			-0.03151	0.002271
Test details	Mean 1	Mean 2	(Mean2-Mean1)/Mean2	Mean Diff.	SE of diff.		Test details	Mean 1	Mean 2	(Mean2-Mean1)/Mean2			Mean Diff.	SE of diff.
2way ANOVA of Fe/C_YX							2way ANOVA of Fe/C_XM
24:LFe vs. 24:HFe	35.27	65.02	0.457551523	-29.74	11.92		24:LFe vs. 24:HFe	80.41	148.1	0.457056043			-67.66	15.1
24:LFe vs. 27:LFe	35.27	31.98	-0.102776798	3.29	11.92		24:LFe vs. 27:LFe	80.41	84.07	0.043535149			-3.659	15.1
24:LFe vs. 27:HFe	35.27	93.23	0.621688298	-57.96	11.92		24:LFe vs. 27:HFe	80.41	164.3	0.510590383			-83.9	16.54
24:HFe vs. 27:LFe	65.02	31.98	-1.033145716	33.03	11.92		24:HFe vs. 27:LFe	148.1	84.07	-0.761627215			64	13.51
24:HFe vs. 27:HFe	65.02	93.23	0.302585005	-27.21	11.92		24:HFe vs. 27:HFe	148.1	164.3	0.098600122			-16.24	15.1
27:LFe vs. 27:HFe	31.98	93.23	0.656977368	-61.25	11.92		27:LFe vs. 27:HFe	84.07	164.3	0.48831406			-80.24	15.1
