# Supplementary material for: Contrasting Responses of Oceanic and Coastal Synechococcus to Iron Limitation and Warming Interactions
Source: Environ Microbiol Rep. 2025 Jul 18;17(4):e70158. doi: 10.1111/1758-2229.70158 (PMC12274634; doi:10.1111/1758-2229.70158)
Supplement: Supplementary file 3 — Data S3. Supporting Information. [file EMI4-17-e70158-s001.csv]

Table S3 The top 20 upregulated and downregulated DEGs in each comparison between treatments in the oceanic strain
YX04_1_-Fe@24oC	Log2Foldchange	YX04_1_-Fe@27oC	Log2Foldchange	YX04_1_-Fe+warming	Log2Foldchange	YX04_1_+Fe+warming	Log2Foldchange	YX04_1_27oC@-Fe	Log2Foldchange	YX04_1_27oC@+Fe	Log2Foldchange
	7.536692257		6.845351448		7.563177763		5.168601476		3.236976395		3.798968352
	7.292285995		6.056903505		6.994021456		4.942671023		3.080195721		3.253064317
	5.655226931	cynS	5.601335806		5.595590466		4.406974624		2.928097973	COX15, ctaA	2.997277648
	5.395315221		5.580043922	afuA, fbpA	4.655852338		4.372433301		2.918474165		2.961575697
afuA, fbpA	5.080044431		4.620877209		4.458525445		4.246230516		2.904493052		2.894505799
	3.163153394	afuA, fbpA	4.530530496		3.767240546		3.58951865		2.881329403		2.857257648
	3.160486035		4.290423354	afuC, fbpC	3.649580927		3.503199689		2.775445423		2.549640147
	3.077506335		4.059076749		3.531673007		3.35846953		2.725800392		2.540146866
	3.064010409		3.829109397		3.232495763	E2.4.1.14	3.331863239		2.713795001	ndhD	2.492137784
	2.941936286		3.81241493		3.101601795		3.282794183		2.706841988		2.48499861
cynS	2.92945135	afuC, fbpC	3.793322665	HSP20	3.061978722	comM	3.254823564	comM	2.655594617		2.417865103
	2.888646362		3.531757035		2.789180925		3.159802409		2.654452771		2.417246897
	2.862638443		3.454560873		2.788366491	cysK	3.116623522		2.653910898	PGLS, pgl, devB	2.352609774
HSP20	2.852687864		3.440381462		2.737523053	yhfA	3.064499996		2.606255778		2.327535865
	2.786085934		3.438765457		2.720242683		3.047726049		2.600190526	E2.2.1.2, talA, talB	2.285722651
	2.774408413		3.354205293	dnaK, HSPA9	2.714340094		3.034403288		2.355255853		2.282222578
ISA, treX	2.763585077		3.339197087		2.688442677	ndhD	2.947789648	guaD, GDA	2.336703758	glnB	2.243241829
	2.735623209		3.311870744	cynS	2.65121433	rpoS	2.932685835	yhfA	2.308782219		2.228080765
	2.727074919	NA	3.267137274	groEL, HSPD1	2.618860009		2.896787865	glnB	2.208580766		2.208735735
	2.692945005		3.229071765		2.570980485		2.874673201		2.207028211	msrQ	2.185767028
	-3.486310408		-3.37196882		-3.531720705		-6.599574306	NA	-4.580963108		-4.08649811
	-3.41047374		-3.114726632	NA	-3.472687631		-6.57445968	NA	-4.410480583		-3.951854842
	-3.371548481		-3.089095224		-3.395704339		-6.095082494		-4.245295497		-3.64454372
E2.4.1.14	-3.028012746		-2.505275593		-3.369289683	cynS	-5.879572826		-4.093495125		-3.614950347
	-2.735479135	cynT, can	-2.28055671		-3.273552811		-5.71803698		-3.415583514		-3.612608358
cpeA, mpeA	-2.647460283		-2.230408626	NA	-3.22733565		-5.639680388		-3.407700825		-3.598012453
cysK	-2.509004431		-2.216678857		-3.126938244		-5.557666986		-3.378136284		-3.429941255
cpeB, mpeB	-2.247891778		-2.215605393		-3.084053598		-5.447461365		-3.284672426	nirA	-3.354714985
	-2.223954795		-2.106602725		-2.910464077		-5.317334953		-3.249124263		-3.351598121
	-2.207025779		-2.072091985		-2.746920675		-5.22542489		-3.101597687		-3.319480333
	-2.154138767		-2.043552474		-2.724371088	afuA, fbpA	-4.954722589		-3.083131122		-3.274920511
	-2.149634775		-1.988145241	hlyD, cyaD	-2.646194975		-4.912911312		-2.925244214	NA	-3.269864356
	-2.143708734		-1.954290494		-2.590560054		-4.593179901	NA	-2.862929385		-3.267801122
	-2.11519461	nrdR	-1.944415658		-2.582300901		-4.531015031		-2.833700734		-3.244097076
psbA	-2.102402557	E1.4.1.9	-1.866022646		-2.576243172	NA	-4.378139834		-2.819873482		-3.230027805
	-2.081747313	petF	-1.85549586		-2.566309255		-4.29303099	NA	-2.800560581		-3.222735391
cpcA	-2.062133597		-1.803930066		-2.550251161	NA	-4.238593049		-2.799415496		-3.217024992
	-2.029008517		-1.767991531		-2.497023154		-4.229228062	nodU	-2.783663919		-3.20333793
	-1.938165653	proC	-1.763048347		-2.434346812		-4.21152796		-2.767602863	nodU	-3.173171984
	-1.935155367	penP	-1.762748254		-2.431902248		-4.189833835		-2.766800335		-3.121826291
