# Supplementary material for: Contrasting Responses of Oceanic and Coastal Synechococcus to Iron Limitation and Warming Interactions
Source: Environ Microbiol Rep. 2025 Jul 18;17(4):e70158. doi: 10.1111/1758-2229.70158 (PMC12274634; doi:10.1111/1758-2229.70158)
Supplement: Supplementary file 4 — Data S4. Supporting Information. [file EMI4-17-e70158-s004.csv]

Table S4 The top 20 upregulated and downregulated DEGs in each comparison between treatments in the coastal strain
XM24_-Fe@24oC	Log2Foldchange	XM24_-Fe@27oC	Log2Foldchange	XM24_-Fe+warming	Log2Foldchange	XM24_+Fe+warming	Log2Foldchange	XM24_27oC@-Fe	Log2Foldchange	XM24_27oC@+Fe	Log2Foldchange
	6.70939295		6.004699293		6.248727652		4.021318435		2.38688523		2.52284837
afuA, fbpA	6.095766658	afuA, fbpA	5.61544962	afuA, fbpA	5.54938036		3.619267393		2.129159121		2.081853012
afuA, fbpA	5.34219321	afuA, fbpA	5.343617117		4.984060215	petJ	3.334612033		2.039517099	comM	1.947005628
	5.23313612		5.008484351	afuA, fbpA	4.872628948		3.104942001		2.024361401		1.846175534
	4.137059241		4.259553481	HSP20	4.550880501		3.052766329		1.763468759	coxA, ctaD	1.800007936
	4.066965476		3.846488625		4.09039689		2.8996408	rpoS	1.742598202	coxB, ctaC	1.794431544
	3.713099293		3.821783066		3.892927851	coxB, ctaC	2.802584452		1.73053636		1.778628477
HSP20	3.402179488	HSP20	3.651828157		3.87593167		2.782236851	rpoD	1.724406188	mreB	1.777928565
	3.16552455		3.646519124		3.814585391		2.767983314		1.712331553		1.766715365
clpB	2.983104287	clpB	3.197250395		3.479022606	comM	2.740842577		1.673795943		1.707491386
K07336	2.925640824		3.080967366	NA	3.473032331	coxA, ctaD	2.682606803		1.66782911	coxC, ctaE	1.690122491
	2.759041884		3.077290649		3.420797909		2.638783532		1.653228401	treS	1.67534969
	2.706646859		3.036892172	lipA, LIAS, LIP1, LIP5	3.405507022		2.636780549		1.602232777		1.667680519
ubiH	2.653610488	lipA, LIAS, LIP1, LIP5	2.918240238	clpB	3.369652059	treS	2.589814238		1.498167767		1.639141828
ETHE1	2.606026437	NA	2.846749476		2.92416345		2.561656189	psbM	1.457199743		1.622570765
	2.449222424		2.798762216		2.908850747		2.552495697		1.441718943	rpoS	1.609404537
	2.443509013		2.78904785		2.786943022	coxC, ctaE	2.479304281		1.420339154		1.582880135
lipA, LIAS, LIP1, LIP5	2.340779929		2.767999226		2.785875039		2.432106123		1.413055022		1.57286315
	2.304278681		2.440973871	ETHE1	2.670160069	rpoS	2.284551424		1.410872104		1.564679011
K07090	2.25908353	NA	2.407689715		2.633652259		2.253177643		1.40948824		1.511540554
petJ	-3.07660657		-3.988060568	petJ	-2.736693445		-6.465364591	bapA	-1.670098238	urtA	-1.337558975
	-2.567634924	petJ	-2.994698908		-2.534377058	afuA, fbpA	-6.161835918		-1.536512392		-1.237910744
	-1.915847847		-2.548734892	bapA	-2.133914383	afuA, fbpA	-5.813181379	bapA	-1.456902354	urtC	-1.167413169
	-1.573092784	comM	-2.446457194		-1.996754247		-5.257560256		-1.41737499		-1.140295708
cpeC, mpeC	-1.539208783	cpeC, mpeC	-2.406908219	wzt, rbfB	-1.963326042		-4.236122067		-1.416428752	RP-L10, MRPL10, rplJ	-1.11870083
	-1.472201959		-2.396010449	cpeC, mpeC	-1.860480646		-4.090620014		-1.355900932		-1.105452388
	-1.396136145		-2.204676195	bapA	-1.713126709		-4.055859754	bapA	-1.329600832	urtD	-1.087201647
	-1.319723788		-2.184252411		-1.645493399	ubiH	-3.107164171		-1.320565008		-1.058632874
	-1.300943672		-2.176495918		-1.622827609	K07336	-3.00067364		-1.232431578		-1.051983362
NA	-1.273801789		-2.162811125		-1.612541451		-2.936112004		-1.225126345	urtB	-1.050041256
	-1.270296191		-1.834660394		-1.551890147	clpB	-2.810702623		-1.216335934		-1.048176959
	-1.228898152		-1.806858741		-1.477811437		-2.581245624	ubiH	-1.209263945		-1.014384221
wzt, rbfB	-1.221519234		-1.791220586	lgt, umpA	-1.436960674		-2.536759636		-1.16767801		-1.00994676
	-1.221466011	wzt, rbfB	-1.73850921		-1.41181641	HSP20	-2.503127144		-0.967452952	cynS	-0.940589971
	-1.21755784	coxA, ctaD	-1.688160858	eutM	-1.352888969		-2.426203961		-0.941231235		-0.926778085
	-1.20664041		-1.675474903		-1.337445488	K07090	-2.274707616		-0.854438167		-0.839823766
	-1.192795347	coxB, ctaC	-1.648275851	hlyB, cyaB	-1.301703796		-2.209014791		-0.845770134		-0.814986146
	-1.172188893	deoC, DERA	-1.58309213	yneE, BEST	-1.301374776		-2.193723062	RP-L14, MRPL14, rplN	-0.826687353	NA	-0.791175424
	-1.150984113	treS	-1.555200048		-1.274275193		-2.168907957	RP-S17, MRPS17, rpsQ	-0.781844495	bapA	-0.789554634
	-1.127210754		-1.551355058	NA	-1.262370819	bapA	-2.119039634	RP-L24, MRPL24, rplX	-0.763756788	bapA	-0.75517805
